# Supplementary material for: Identification and verification of international neuroblastoma staging system (INSS) stage-related genes as potential biomarkers for neuroblastoma prognostic models
Source: Front Cell Dev Biol. 2025 Apr 15;13:1502380. doi: 10.3389/fcell.2025.1502380 (PMC12037508; doi:10.3389/fcell.2025.1502380)
Supplement: Supplementary file 3 [file Table1.xlsx]

## Sheet: Sheet1
Table S1. The LASSO regression
prognostic genes	coefficients
CNR1	-0.260997
PRKACB	-0.0928227
CDKN3	0.0818993
PCLAF	0.135632
